# Supplementary material for: Synergistic Effects of A Combined Treatment of Glioblastoma U251 Cells with An Anti-miR-10b-5p Molecule and An AntiCancer Agent Based on 1-(3′,4′,5′-Trimethoxyphenyl)-2-Aryl-1H-Imidazole Scaffold
Source: Int J Mol Sci. 2022 May 26;23(11):5991. doi: 10.3390/ijms23115991 (PMC9181338; doi:10.3390/ijms23115991)
Supplement: Supplementary file 1 [file ijms-23-05991-s001.zip]

Archive with 1 entries (1 files):
- ijms-1686488-supplementary-1.pdf
